# Supplementary material for: Efficacy of Trichoderma longibrachiatum SC5 Fermentation Filtrate in Inhibiting the Sclerotinia sclerotiorum Growth and Development in Sunflower
Source: Int J Mol Sci. 2024 Dec 29;26(1):201. doi: 10.3390/ijms26010201 (PMC11720231; doi:10.3390/ijms26010201)
Supplement: Supplementary file 1 [file ijms-26-00201-s001.zip]

Archive with 1 entries (1 files):
- ijms-3354706-supplementary.pdf
